# Supplementary material for: Influenza A virus surface proteins are organized to help penetrate host mucus
Source: eLife. 2019 May 14;8:e43764. doi: 10.7554/eLife.43764 (PMC6516830; doi:10.7554/eLife.43764)
Supplement: Figure 1—source data 1. [file elife-43764-fig1-data1.zip]

Archive with 4 entries (4 files):
- Figure 1/fig1A.m
- Figure 1/fig1G.m
- Figure 1/polarity_oseltamivir.mat
- Figure 1/viral_poles.mat
