# Supplementary material for: Influenza A virus surface proteins are organized to help penetrate host mucus
Source: eLife. 2019 May 14;8:e43764. doi: 10.7554/eLife.43764 (PMC6516830; doi:10.7554/eLife.43764)
Supplement: Figure 1—source data 1. [file elife-43764-fig1-data1.zip › Figure 1/fig1A.m]

function fig1A()
%==========================================================================
% function fig1A: run this function to plot data from Fig. 1 (panel A)
% Data:
%   Hp/Hd: HA intensity at proximal and distal poles (arbitrary designation)
%   Np/Nd: NA intensity at proximal and distal poles (arbitrary designation)
%   Vp/Vd: NP intensity at proximal and distal poles (arbitrary designation)
% Plots:
%   figure 1: plot from figure 1A, left
%   figure 2: plot from figure 1A, right
%==========================================================================

load('viral_poles.mat');
N0 = Np./Nd;  H0 = Hp./Hd;

x = logspace(log10(0.01),log10(100),100);
pN = hist(N0,x); pH = hist(H0,x);
figure;
semilogx(x,pN,x,pH)

% Aligned to NP foci:
NP_level = 20;
jp = find((Vp>NP_level).*(Vd<NP_level));
jd = find((Vp<NP_level).*(Vd>NP_level));

N0 = [Np(jp)./Nd(jp); Nd(jd)./Np(jd)];
H0 = [Hp(jp)./Hd(jp); Hd(jd)./Hp(jd)];
V0 = [Vp(jp)./Vd(jp); Vd(jd)./Vp(jd)];

x = logspace(log10(0.01),log10(100),30);
pN = hist(N0,x);  pH = hist(H0,x);  pV = hist(V0,x);
figure;
semilogx(x,pN,x,pH,x,pV)
