# Supplementary material for: Influenza A virus surface proteins are organized to help penetrate host mucus
Source: eLife. 2019 May 14;8:e43764. doi: 10.7554/eLife.43764 (PMC6516830; doi:10.7554/eLife.43764)
Supplement: Figure 1—source data 1. [file elife-43764-fig1-data1.zip › Figure 1/fig1G.m]

function fig1G()
%==========================================================================
% function fig1A: run this function to plot data from Fig. 1 (panel G)
% Data:
%   Q: HA-NA polarity of each particle
%   L: label (replicate, bound/released, oseltamivir concentration)
% Plots:
%   figure 1: plot from figure 1G
%==========================================================================

load('polarity_oseltamivir.mat')
figure; boxplot(Q,L,'Symbol','','Whisker',0); ylim([0 0.4]); drawnow;

% Legend for the label vector, L:
i = find(L==1); P(1,1) = median(Q(i));  %replicate 1     released   0nM oseltamivier
i = find(L==2); P(1,2) = median(Q(i));  %replicate 2     released   0nM oseltamivier
i = find(L==3); P(1,3) = median(Q(i));  %replicate 3     released   0nM oseltamivier
i = find(L==4); P(1,4) = median(Q(i));  %replicate 4     released   0nM oseltamivier

i = find(L==5); P(2,1) = median(Q(i));  %replicate 1     bound      0nM oseltamivier
i = find(L==6); P(2,2) = median(Q(i));  %replicate 2     bound      0nM oseltamivier
i = find(L==7); P(2,3) = median(Q(i));  %replicate 3     bound      0nM oseltamivier
i = find(L==8); P(2,4) = median(Q(i));  %replicate 4     bound      0nM oseltamivier

i = find(L==9);  P(3,1) = median(Q(i)); %replicate 1     released   100nM oseltamivier
i = find(L==10); P(3,2) = median(Q(i)); %replicate 2     released   100nM oseltamivier
i = find(L==11); P(3,3) = median(Q(i)); %replicate 3     released   100nM oseltamivier
i = find(L==12); P(3,4) = median(Q(i)); %replicate 4     released   100nM oseltamivier

i = find(L==13); P(4,1) = median(Q(i)); %replicate 1     bound      100nM oseltamivier
i = find(L==14); P(4,2) = median(Q(i)); %replicate 2     bound      100nM oseltamivier
i = find(L==15); P(4,3) = median(Q(i)); %replicate 3     bound      100nM oseltamivier
i = find(L==16); P(4,4) = median(Q(i)); %replicate 4     bound      100nM oseltamivier

a = 0.05;
[h,p1] = ttest(P(1,1:4),P(2,1:4),'Alpha',a);
[h,p2] = ttest(P(1,1:4),P(3,1:4),'Alpha',a);
[h,p3] = ttest(P(1,1:4),P(4,1:4),'Alpha',a);
[h,p4] = ttest(P(2,1:4),P(3,1:4),'Alpha',a);
[h,p5] = ttest(P(2,1:4),P(4,1:4),'Alpha',a);
[h,p6] = ttest(P(3,1:4),P(4,1:4),'Alpha',a);

condition1 = ['   -NAI,-NA' '  -NAI,-NA' '  -NAI,-NA' '  -NAI,+NA' '  -NAI,+NA'  '  +NAI,-NA'];
condition2 = ['   -NAI,+NA' '  +NAI,-NA' '  +NAI,+NA' '  +NAI,-NA' '  +NAI,+NA'  '  +NAI,+NA'];
disp('p-values for each pairwise comparison (paired t-test):')
disp(condition1)
disp(condition2)
disp([p1 p2 p3 p4 p5 p6])

% Determine confidence intervals:
P0 = mean(P(:,1:4),2)';
for k = 1:4
  sd(k) = std(P(k,1:4));
end

t0 = 3.182; % Ciritical value of the t-distribution with 3 DOF for alpha = 0.05
conditions = ['   -NAI,-NA' '  -NAI,+NA' '  +NAI,-NA' '  +NAI,+NA'];
disp('mean values for each condition:')
disp(conditions)
disp(P0)
disp('95% CI, lower bound:')
disp(conditions)
disp(P0-t0*sd/2)
disp('95% CI, upper bound:')
disp(conditions)
disp(P0+t0*sd/2)
