# Supplementary material for: Influenza A virus surface proteins are organized to help penetrate host mucus
Source: eLife. 2019 May 14;8:e43764. doi: 10.7554/eLife.43764 (PMC6516830; doi:10.7554/eLife.43764)
Supplement: Figure 2—source data 1. [file elife-43764-fig2-data1.zip]

Archive with 4 entries (4 files):
- Figure 2/fig2C.m
- Figure 2/fig2D.m
- Figure 2/fig2E.m
- Figure 2/mobility_wt.mat
