# Supplementary material for: Influenza A virus surface proteins are organized to help penetrate host mucus
Source: eLife. 2019 May 14;8:e43764. doi: 10.7554/eLife.43764 (PMC6516830; doi:10.7554/eLife.43764)
Supplement: Figure 2—source data 1. [file elife-43764-fig2-data1.zip › Figure 2/fig2C.m]

function fig2C()
%==========================================================================
% function fig2C: run this function to plot data from Fig. 2 (panel C)
% Data:
%   dwt: virus diffusion coefficients (determined from MSD)nm uniform viruses
% Plots:
%   figure 1: plot from figure 2C with gaussian fit curves.
%==========================================================================

load mobility_wt.mat
hist(log10(dwt),25); hold on;

% Distribution fit parameters
A = -16.7300;   B = -15.3100;
C = 0.5700;     D = 0.4400;
E = 20;         F = 54;

x = [-19:.01:-14];
y0 = E*exp(-(x-A).^2/(2*C^2));
y1 = F*exp(-(x-B).^2/(2*D^2));
plot(x,y0,x,y1,x,y0+y1);
xlim([-18.5 -14]);
