# Supplementary material for: Influenza A virus surface proteins are organized to help penetrate host mucus
Source: eLife. 2019 May 14;8:e43764. doi: 10.7554/eLife.43764 (PMC6516830; doi:10.7554/eLife.43764)
Supplement: Figure 2—source data 1. [file elife-43764-fig2-data1.zip › Figure 2/fig2D.m]

function fig2D()
%==========================================================================
% function fig2D: run this function to plot data from Fig. 2 (panel D)
% Data:
%   tr: particle trajectories (column 1 = x, column 2 = y, column 3 = t)
%   trH/trN: trajectory of HA (trH) and NA (trN) poles
%   dwt/ddct: diffusion coefficient (based on MSD)
% Plots:
%   figure 1: Particle trajectories from figure 2D
%==========================================================================

load mobility_wt.mat
thresh = 1e-16;

i = find(dwt>=thresh);
K = length(i);

X = zeros(K,300); Y = zeros(K,300);
for k = 1:K  
  xy = tr{i(k)};
  x = xy(:,1)-xy(1,1); y = xy(:,2)-xy(1,2);

  % Allign trajectories based on virus orientation over first 10 frames:
  v = trH{i(k)}-trN{i(k)}; v0 = mean(v(1:10,:));
  h = -atan2(v0(1),v0(2));
  x1 =  cos(h)*x + sin(h)*y;
  y1 = -sin(h)*x + cos(h)*y;
  
  plot(x1,y1,'k'); hold on;
  axis equal; xlim([-50 50]);
end
