# Supplementary material for: Influenza A virus surface proteins are organized to help penetrate host mucus
Source: eLife. 2019 May 14;8:e43764. doi: 10.7554/eLife.43764 (PMC6516830; doi:10.7554/eLife.43764)
Supplement: Figure 2—source data 1. [file elife-43764-fig2-data1.zip › Figure 2/fig2E.m]

function fig2E
%==========================================================================
% function fig2D: run this function to plot data from Fig. 2 (panel D)
% Data:
%   dwt: diffusion coefficient (based on MSD)
%   Pwt: HA-NA polarity per particle
% Plots:
%   figure 1: plot from figure 2E
%==========================================================================

load('mobility_wt.mat');
thresh = 1e-16;
i = find(dwt<thresh);
j = find(dwt>=thresh);
P0 = Pwt(i); P1 = Pwt(j);

[h,p] = kstest2(P0,P1);
disp('p-value:')
disp(p)
subplot(1,2,1); boxplot(P0,'Symbol',''); ylim([-.01 .27]);
subplot(1,2,2); boxplot(P1,'Symbol',''); ylim([-.01 .27]);
