# Supplementary material for: Influenza A virus surface proteins are organized to help penetrate host mucus
Source: eLife. 2019 May 14;8:e43764. doi: 10.7554/eLife.43764 (PMC6516830; doi:10.7554/eLife.43764)
Supplement: Figure 3—source data 1. [file elife-43764-fig3-data1.zip]

Archive with 11 entries (11 files):
- Figure 3/fig3B.m
- Figure 3/fig3CD.m
- Figure 3/fig3S2.m
- Figure 3/fig3S3.m
- Figure 3/IAVdct_ecl.mat
- Figure 3/IAVwt_ecl.mat
- Figure 3/mobility_dct.mat
- Figure 3/mobility_wt.mat
- Figure 3/munana_data.mat
- Figure 3/polarity_data.mat
- Figure 3/simulation_results.mat
