# Supplementary material for: Influenza A virus surface proteins are organized to help penetrate host mucus
Source: eLife. 2019 May 14;8:e43764. doi: 10.7554/eLife.43764 (PMC6516830; doi:10.7554/eLife.43764)
Supplement: Figure 3—source data 1. [file elife-43764-fig3-data1.zip › Figure 3/fig3B.m]

function fig3B()
%==========================================================================
% function fig3B: run this function to plot data from Fig. 3 (panel B)
% Data:
%   tr: particle trajectories (column 1 = x, column 2 = y, column 3 = t)
%   trH/trN: trajectory of HA (trH) and NA (trN) poles
%   dwt/ddct: diffusion coefficient (based on MSD)
% Plots:
%   figure 1: Measured and simulated MSD plots (median, 25th, & 75th
%   percentile for wildtype virus
%   figure 2: Measured and simulated MSD plots (median, 25th, & 75th
%   percentile) for delCT virus
%==========================================================================

thresh = 1e-16;
load('mobility_wt.mat');

q = 1;
for i = find(dwt>=thresh);
  tr_temp{q} = tr{i}; q = q + 1;
end
clear tr; tr = tr_temp;

for k = 1:length(tr);
  xy = tr{k}; xy = xy(:,1:2); 
  dx = diff(xy(:,1)); dy = diff(xy(:,2));
  a = sqrt(dx.^2+dy.^2);
  H = 2*pi*rand(size(dx));
  dxs = a.*cos(H); dys = a.*sin(H);
  temp = [[0;cumsum(dxs)] [0;cumsum(dys)]];
  x2{k} = (250e-9)^2*(xy(:,1).^2 + xy(:,2).^2);
  s2{k} = (250e-9)^2*(temp(:,1).^2 + temp(:,2).^2);
  L(k) = length(xy);
end
X2 = zeros(length(tr),max(L));
S2 = zeros(length(tr),max(L));

for k = 1:length(tr);
  X2(k,1:length(x2{k})) = x2{k};
end
K = max(L);
for k = 1:K
  i = find(X2(:,k)>0);
  x20(k) = median(X2(i,k));
  X = sort(X2(i,k)); Li = length(i);
  if (Li>0)
    iL = round(0.25*Li); iH = round(0.75*Li);
    xL(k) = X(iL); xH(k) = X(iH);
  else
    xL(k) = x20(k); xH(k) = x20(k);
  end
end

for k = 1:length(tr);
  S2(k,1:length(s2{k})) = s2{k};
end
for k = 1:K
  i = find(S2(:,k)>0);
  s20(k) = median(S2(i,k));
  S = sort(S2(i,k)); Li = length(i);
  if (Li>0)
    iL = round(0.25*Li); iH = round(0.75*Li);
    sL(k) = S(iL); sH(k) = S(iH);
  else
    sL(k) = s20(k); sH(k) = s20(k);
  end
end

figure;
x20(1) = 0; s20(1) = 0;
t = 30*[0:length(x20)-1];
plot(t,x20,'m',t,xL,'m',t,xH,'m'); hold on; plot(t,s20,'k',t,sL,'k',t,sH,'k'); axis square; xlim([0 1500]); ylim([0 1e-11])

clear D0 Li ax iH sH trH xL Ddct S dx iL sL trN xy Dwt S2 dxs k t tr_temp ...
H X dy q temp x2 K X2 dys s2 x20 L a i s20 tr xH 

%==========================================================================
%==========================================================================
load('mobility_dct.mat');
q = 1;
for i = find(ddct>=thresh);
  tr_temp{q} = tr{i}; q = q + 1;
end
clear tr; tr = tr_temp;

for k = 1:length(tr);
  xy = tr{k}; xy = xy(:,1:2); 
  dx = diff(xy(:,1)); dy = diff(xy(:,2));
  a = sqrt(dx.^2+dy.^2);
  H = 2*pi*rand(size(dx));
  dxs = a.*cos(H); dys = a.*sin(H);
  temp = [[0;cumsum(dxs)] [0;cumsum(dys)]];
  x2{k} = (250e-9)^2*(xy(:,1).^2 + xy(:,2).^2);
  s2{k} = (250e-9)^2*(temp(:,1).^2 + temp(:,2).^2);
  L(k) = length(xy);
end
X2 = zeros(length(tr),max(L));
S2 = zeros(length(tr),max(L));

for k = 1:length(tr);
  X2(k,1:length(x2{k})) = x2{k};
end
K = max(L);
for k = 1:K
  i = find(X2(:,k)>0);
  x20(k) = median(X2(i,k));
  X = sort(X2(i,k)); Li = length(i);
  if (Li>1)
    iL = round(0.25*Li); iH = round(0.75*Li);
    xL(k) = X(iL);
    xH(k) = X(iH);
  else
    xL(k) = x20(k); xH(k) = x20(k);
  end
end

for k = 1:length(tr);
  S2(k,1:length(s2{k})) = s2{k};
end
for k = 1:K
  i = find(S2(:,k)>0);
  s20(k) = median(S2(i,k));
  S = sort(S2(i,k)); Li = length(i);
  if (Li>1)
    iL = round(0.25*Li); iH = round(0.75*Li);
    sL(k) = S(iL); sH(k) = S(iH);
  else
    sL(k) = s20(k); sH(k) = s20(k);
  end
end

figure;
x20(1) = 0; s20(1) = 0;
t = 30*[0:length(x20)-1];
plot(t,x20,'g',t,xL,'g',t,xH,'g'); hold on; plot(t,s20,'k',t,sL,'k',t,sH,'k'); axis square; xlim([0 1500]); ylim([0 1e-11])
