# Supplementary material for: Influenza A virus surface proteins are organized to help penetrate host mucus
Source: eLife. 2019 May 14;8:e43764. doi: 10.7554/eLife.43764 (PMC6516830; doi:10.7554/eLife.43764)
Supplement: Figure 3—source data 1. [file elife-43764-fig3-data1.zip › Figure 3/fig3CD.m]

function fig3CD
%==========================================================================
% function fig3CD: run this function to plot data from Fig. 3 (panels C&D)
% Data:
%   dXY: displaecment in x and y in successive virus steps
%   theta: angle of HA-NA axis
%   dh_polar: angle of HA-NA axis from simulations of 250nm polarized viruses
%   dh_uniform: angle of HA-NA axis from simulations of 250nm uniform viruses
% Plots:
%   figure 1: plots for figure 3C
%   figure 2: plots for figure 3D
%==========================================================================

thresh = 1e-16;

load mobility_wt.mat;
i = find(dwt>=thresh);
dXYi = []; thi = [];
for k = 1:length(i)
  n = find(ind==i(k));
  dXYi = [dXYi ; dXY(n,:)];
  thi = [thi ; theta(n)];
end
dXY = dXYi; theta = thi;
th0 = 180/pi*atan2(dXY(:,1),dXY(:,2));
dh = wrapToPi(pi*(theta-th0)/180);
dh = 180/pi*abs(dh);
[p,j] = hist(dh,20); q1 = p/sum(p*(j(2)-j(1)));

load mobility_dct.mat;
i = find(ddct>=thresh);
dXYi = []; thi = [];
for k = 1:length(i)
  n = find(ind==i(k));
  dXYi = [dXYi ; dXY(n,:)];
  thi = [thi ; theta(n)];
end
dXY = dXYi; theta = thi;
th0 = 180/pi*atan2(dXY(:,1),dXY(:,2));
dh = wrapToPi(pi*(theta-th0)/180);
dh = 180/pi*abs(dh);
[p,j] = hist(dh,j); q2 = p/sum(p*(j(2)-j(1)));

load('simulation_results.mat');
[p,h] = hist(180/pi*dh_polar,10); p1 = p/sum(p*(h(2)-h(1)));
[p] = hist(180/pi*dh_uniform,h); p2 = p/sum(p*(h(2)-h(1)));

figure
subplot(1,2,1); bar(j,q1,'BarWidth',1); xlim([0 180]); ylim([0 0.014]); hold on
subplot(1,2,2); bar(j,q2,'BarWidth',1); xlim([0 180]); ylim([0 0.014]); hold on

figure
subplot(1,2,1); bar(h,p1,'BarWidth',1); xlim([0 180]); ylim([0 0.014]); hold on
subplot(1,2,2); bar(h,p2,'BarWidth',1); xlim([0 180]); ylim([0 0.014]); hold on
