# Supplementary material for: Influenza A virus surface proteins are organized to help penetrate host mucus
Source: eLife. 2019 May 14;8:e43764. doi: 10.7554/eLife.43764 (PMC6516830; doi:10.7554/eLife.43764)
Supplement: Figure 3—source data 1. [file elife-43764-fig3-data1.zip › Figure 3/fig3S2.m]

function fig3S2()
%==========================================================================
% function fig3S2: run this function to plot data from Fig. 3 - figure
% supplement 2.
% Data:
%   Pwt/Pdct: HA-NA polarity for each particle (wildtype or delCT virus)
%   Lwt/Ldct: Length for each particle (wildtype or delCT virus) [nm]
%   rep_wt/rep_dct: replicate number (= 1,2,3,4)
% Plots:
%   figure 1: plots for Fig. 3 - S2C
%   figure 2: plots for Fig. 3 - S2D
%==========================================================================

load polarity_data.mat
x = 100:1000:7900;
dx = x(2)-x(1);

i = find(rep_wt==1); p = hist(Lwt(i),x); pw(:,1) = p/sum(p*dx);
i = find(rep_wt==2); p = hist(Lwt(i),x); pw(:,2) = p/sum(p*dx);
i = find(rep_wt==3); p = hist(Lwt(i),x); pw(:,3) = p/sum(p*dx);
i = find(rep_wt==4); p = hist(Lwt(i),x); pw(:,4) = p/sum(p*dx);

i = find(rep_dct==1); p = hist(Ldct(i),x); pd(:,1) = p/sum(p*dx);
i = find(rep_dct==2); p = hist(Ldct(i),x); pd(:,2) = p/sum(p*dx);
i = find(rep_dct==3); p = hist(Ldct(i),x); pd(:,3) = p/sum(p*dx);
i = find(rep_dct==4); p = hist(Ldct(i),x); pd(:,4) = p/sum(p*dx);

figure
Pd = mean(pd'); Sd = std(pd');
errorbar(x+dx/2,Pd,[],Sd); hold on;
Pw = mean(pw'); Sw = std(pw');
errorbar(x+dx/2,Pw,[],Sw);
set(gca,'YScale','log'); xlim([0 8000]); ylim([0.5e-7 1e-3])

for k = 1:length(Pw)
  [h,P(k)] = ttest2(pd(k,:),pw(k,:));
end

disp('p-values for each point:')
disp(P)
clear

%==========================================================================
%==========================================================================
load polarity_data.mat
figure;
subplot(1,2,1),boxplot(Pwt,rep_wt,'Symbol',''); ylim([-.02 0.6])
subplot(1,2,2),boxplot(Pdct,rep_dct,'Symbol',''); ylim([-.02 0.6])

i = find(rep_wt==1); pw(1) = median(Pwt(i));
i = find(rep_wt==2); pw(2) = median(Pwt(i));
i = find(rep_wt==3); pw(3) = median(Pwt(i));
i = find(rep_wt==4); pw(4) = median(Pwt(i));

i = find(rep_dct==1); pd(1) = median(Pdct(i));
i = find(rep_dct==2); pd(2) = median(Pdct(i));
i = find(rep_dct==3); pd(3) = median(Pdct(i));
i = find(rep_dct==4); pd(4) = median(Pdct(i));

[h,p] = ttest2(pd,pw);
disp('p-value:')
disp(p)
