# Supplementary material for: Influenza A virus surface proteins are organized to help penetrate host mucus
Source: eLife. 2019 May 14;8:e43764. doi: 10.7554/eLife.43764 (PMC6516830; doi:10.7554/eLife.43764)
Supplement: Figure 3—source data 1. [file elife-43764-fig3-data1.zip › Figure 3/fig3S3.m]

function fig3S3()
%==========================================================================
% function fig3S3: run this function to plot data from Fig. 3 - figure
% supplement 3.
% Data:
%   Rwt: MUNANA rate for wildtype virus (three replicates)
%   Rdct: MUNANA rate for delCT virus (three replicates)
%   NA_ratio: ratio of NA abundance in wildtype sample to abundance delCT
%   sample (three replicates)
%   ecl: ECL labeling per particle
%   na: NA labeling per particle
%   ha: HA labeling per particle
%   rep: replicate number (= 1 or 2)
% Plots:
%   figure 1: plots for Fig. 3 - S3C
%   figure 2: plots for Fig. 3 - S3A
%   figure 3: plots for Fig. 3 - S3D
%   figure 4: plots for Fig. 3 - S3B
%==========================================================================

load munana_data.mat Rwt Rdct NA_ratio

X0 = [mean(Rwt) mean(Rdct)];
dX = [std(Rwt) std(Rdct)];
dX = dX/sqrt(3);

X1 = [mean(Rwt) mean(NA_ratio.*Rdct)];
dX1 = [std(Rwt) std(NA_ratio.*Rdct)];
dX1 = dX1/sqrt(3);

[h,p] = ttest2(Rwt,NA_ratio.*Rdct);
disp('p-value, MUNANA data normalized to NA:')
disp(p);
[h,p] = ttest2(Rwt,Rdct);
disp('p-value, MUNANA data not normalized to NA:')
disp(p);

figure
bar([1:2],X0); hold on
errorbar([1:2],X0,dX,'.'); axis square;
figure
bar([1:2],X1); hold on
errorbar([1:2],X1,dX1,'.'); axis square;
clear

%==========================================================================
%==========================================================================

load('IAVdct_ecl.mat')
e0 = ecl; n0 = na; h0 = ha;
load('IAVwt_ecl.mat')
e1 = ecl; n1 = na; h1 = ha;

[h,p] = kstest2(e1./n1,e0./n0);
disp('p-value, ECL data normalized to NA:')
disp(p);
[h,p] = kstest2(e1,e0);
disp('p-value, ECL data not normalized to NA:')
disp(p);

figure
subplot(1,2,1); boxplot(e1./n1,'Symbol',''); ylim([0 140])
subplot(1,2,2); boxplot(e0./n0,'Symbol',''); ylim([0 140])
figure
subplot(1,2,1); boxplot(e1,'Symbol',''); ylim([0 1800])
subplot(1,2,2); boxplot(e0,'Symbol',''); ylim([0 1800])
