# Supplementary material for: Influenza A virus surface proteins are organized to help penetrate host mucus
Source: eLife. 2019 May 14;8:e43764. doi: 10.7554/eLife.43764 (PMC6516830; doi:10.7554/eLife.43764)
Supplement: Figure 4—source data 1. [file elife-43764-fig4-data1.zip]

Archive with 2 entries (2 files):
- Figure 4/ecl_data.mat
- Figure 4/fig4E.m
