# Supplementary material for: Influenza A virus surface proteins are organized to help penetrate host mucus
Source: eLife. 2019 May 14;8:e43764. doi: 10.7554/eLife.43764 (PMC6516830; doi:10.7554/eLife.43764)
Supplement: Figure 4—source data 1. [file elife-43764-fig4-data1.zip › Figure 4/fig4E.m]

function fig4E()
%==========================================================================
% function fig4E: run this function to plot data from Fig. 4 (panel E)
% Data:
%   ha_na: distance between HA centroid and NA centroid, where rows
%   represent individual particles
%   ha_ecl: distance between HA centroid and associated ECL centroid,
%   ordered as in ha_na
%   theta: angle between HA-NA axis and HA-ECL axis for virus particles
%   associated with unique ECL tracks
% Plots:
%   figure 1: plot from figure 4E
%==========================================================================

load ecl_data.mat;

figure;
histogram(theta,6,'EdgeColor','none','FaceColor',[0.5 0.5 0.5]); 
xlim([0 180]); ylim([0 525]); hold on;
plot([0 180],length(theta)/6*[1 1],'k'); hold off;

[p,x] = hist(theta,6); p = p/sum(p);
disp(['frequency at <60 degrees : frequency at >120 degrees'])
(p(1)+p(2))/(p(5)+p(6))
