# Supplementary material for: Influenza A virus surface proteins are organized to help penetrate host mucus
Source: eLife. 2019 May 14;8:e43764. doi: 10.7554/eLife.43764 (PMC6516830; doi:10.7554/eLife.43764)
Supplement: Source code 1. — The folder ‘Immobile SA’ simulates the case where sialic acid is stationary on the surface, while the folder ‘Mobile SA’ simulates the case where sialic acid is able to freely diffuse (unless bound by the virus). The function run_simulations.m can be used to launch simulations in both folders. More information is contained in the documentation of each function. [file elife-43764-code1.zip › Simulations/Immobile SA/IAV_diffusion.m]

function IAV_diffusion(sname)
%==========================================================================
% IAV_diffusion_mobile_SA(sname): simulates the diffusion
% of a virus particle on a 2D surface with immobile sialic acid. Periodically
% displays simulation progress, plotting HA locations (blue dots), NA
% locations (red dots), sialic acid locations (green dots), and currently
% bound sialic acid residues (black dots).
% 
% Inputs:
%   sname: file name for saved results
% Saved variables:
%   NA_pos: coordinates of NA in the frame of the virus
%   HA_pos: coordinates of HA in the frame of the virus
%   P: virus position and orientation (column 1 = x, column 2 = y,
%   column 3 = theta)
%   S: sialic acid coordinates
%   IB: indices of bound sialic acid
%   Lmax: simulation window size
%   kon: HA on rate
%   kcat: NA catalytic rate
%   koff: HA off rate
%   t: time (simulation steps)
%==========================================================================

close all

N = 1000000;    % Number of simulation steps
M = 20000;      % Number of sialic acid residues

% Virus length (L), diameter (d), binding radius (b):
L = 0.25e-6; d = 0.1e-6; b = 7.5e-9;

% Thermal energy (kT), viscosity (mu), window size (-Lmax to +Lmax)
kT = 1.38e-23*300; mu = 1e-3; Lmax = 0.5e-6;

% Effective concentration of one SA within binding radius [mol/L]
cL = (1/6.02e23)/(1000*4/3*pi*b^3);     

% Translational & rotational mobilities (eq. 3a,3b,3c) with 100x damping:
Dp = 0.01*kT*(log(2*L/d)-1/2)./(2*pi*mu*L);
Dt = 0.01*kT*(log(2*L/d)+1/2)./(4*pi*mu*L);
Dw = 0.01*3*kT*(log(2*L/d)-1/2)./(pi*mu*L^3);
dt = 0.2;

% Initialize HA and NA positions:
X(1:3,1) = 0; X(2) = -L/2;
[HA_pos,NA_pos,corners] = IAV_organization(L,2*b);

kcat = 100;      % Catalytic rate of NA (1/s)
kon = 400;       % HA on rate (1/(Ms))
koff = 1;        % HA off rate (1/s);
pon = kon*cL*dt; % Probability of binding in time step dt (HA-SA)
poff = koff*dt;  % Probability of unbinding in time step dt (HA-SA)
pcut = kcat*dt;  % Probability of cleaving SA in time step dt;

% Mobility coefficients:
mp = sqrt(2*Dp*dt);
mt = sqrt(2*Dt*dt);
mw = sqrt(2*Dw*dt);

% Initialize SA locations:
SA = 2*Lmax*(rand(M,2)-1/2);

q = 1;
samp = 1000;%round(1/dt);
tic

disp('Initializing...')
% First, hold the virus in place and let HA-SA bonds equilibrate:
for n = 1:5000
  R = [cos(X(3)) sin(X(3)) ; -sin(X(3)) cos(X(3))];
  xn = R*NA_pos + diag(X(1:2))*ones(size(NA_pos));
  xh = R*HA_pos + diag(X(1:2))*ones(size(HA_pos));
  xc = R*corners + diag(X(1:2))*ones(size(corners));
  
  % Calculate distances between all HA-SA and NA-SA pairs:
  in = find(inpolygon(SA(:,1),SA(:,2),xc(1,:),xc(2,:))); S_in = SA(in,:);
  dxn = ones(size(S_in(:,1)))*xn(1,:) - S_in(:,1)*ones(size(xn(1,:)));
  dyn = ones(size(S_in(:,2)))*xn(2,:) - S_in(:,2)*ones(size(xn(2,:)));
  dxh = ones(size(S_in(:,1)))*xh(1,:) - S_in(:,1)*ones(size(xh(1,:)));
  dyh = ones(size(S_in(:,2)))*xh(2,:) - S_in(:,2)*ones(size(xh(2,:)));
  drn = sqrt(dxn.^2 + dyn.^2); drh = sqrt(dxh.^2 + dyh.^2);
  
  % Cleave SA and determine potential HA-SA binding partners:
  temp = sum(drn<b,2); cut = (rand(size(temp))<pcut);
  i_cut = in(find(((cut.*temp)>0)));
  HAs = (drh<b);
  temp = sum(HAs,2); i0 = in(find(temp>0));
  x0 = SA(i0,:);
  SA(i_cut,:)=[];
  [c,i0,iX] = intersect(SA(:,1),x0(:,1));
  
  % Update bound SA:
  if(n==1)
    bnd = round(length(i0)*rand(1)); ib = i0(bnd);
  else
    [c,ib0,iX] = intersect(SA(:,1),xs(:,1));
    B = intersect(i0,ib0);              % Bound SA from last frame that's still in reach
    U = setdiff(i0,ib0);                % Unbound SA that's in reach
    bnd = (rand(size(U))<pon);          % Unbound SA that became bound
    bnd0 = (rand(size(B))>poff);        % Bound SA that stays bound
    ib = unique([U(bnd) ; B(bnd0)]);
  end
  xs = SA(ib,:);
end

disp('Starting simulation')
% Start simulation of virus diffusion:
for n = 1:(N-1)
    
  % Current HA-NA coordinates and translational mobility matrix (eq. 4):
  R = [cos(X(3)) sin(X(3)) ; -sin(X(3)) cos(X(3))];
  xn = R*NA_pos + diag(X(1:2))*ones(size(NA_pos));
  xh = R*HA_pos + diag(X(1:2))*ones(size(HA_pos));
  xc = R*corners + diag(X(1:2))*ones(size(corners));
  M11 = mp*cos(X(3))^2 + mt*sin(X(3))^2;
  M12 = (mp-mt)*cos(X(3))*sin(X(3));
  M22 = mp*sin(X(3))^2 + mt*cos(X(3))^2;
  M = [M22 M12 ; M12 M11];
  
  % Calculate distances between all HA-SA and NA-SA pairs:
  in = find(inpolygon(SA(:,1),SA(:,2),xc(1,:),xc(2,:)));
  S_in = SA(in,:);
  dxn = ones(size(S_in(:,1)))*xn(1,:) - S_in(:,1)*ones(size(xn(1,:)));
  dyn = ones(size(S_in(:,2)))*xn(2,:) - S_in(:,2)*ones(size(xn(2,:)));
  dxh = ones(size(S_in(:,1)))*xh(1,:) - S_in(:,1)*ones(size(xh(1,:)));
  dyh = ones(size(S_in(:,2)))*xh(2,:) - S_in(:,2)*ones(size(xh(2,:)));
  drn = sqrt(dxn.^2 + dyn.^2); drh = sqrt(dxh.^2 + dyh.^2);
  
  % Cleave SA and determine potential HA-SA binding partners:
  temp = sum(drn<b,2); cut = (rand(size(temp))<pcut);
  i_cut = in(find(((cut.*temp)>0)));
  HAs = (drh<b);
  temp = sum(HAs,2); i0 = in(find(temp>0));
  
  x0 = SA(i0,:);
  SA(i_cut,:)=[];
  [c,i0,iX] = intersect(SA(:,1),x0(:,1));
  
  [c,ib0,iX] = intersect(SA(:,1),xs(:,1));
  B = intersect(i0,ib0);                % Bound SA from last frame that's still in reach
  U = setdiff(i0,ib0);                  % Unbound SA that's in reach
  bnd = (rand(size(U))<pon);            % Unbound SA that became bound
  bnd0 = (rand(size(B))>poff);          % Bound SA that stays bound
  ib = unique([U(bnd) ; B(bnd0)]);

  dxb = ones(size(SA(ib,1)))*xh(1,:) - SA(ib,1)*ones(size(xh(1,:)));
  dyb = ones(size(SA(ib,2)))*xh(2,:) - SA(ib,2)*ones(size(xh(2,:)));
  drb = (sqrt(dxb.^2 + dyb.^2)) < b;
  
  % Update display of simulation and save progress:
  if mod(n-1,samp)==0
    plot(SA(:,1),SA(:,2),'.g'); hold on;
    plot(SA(ib,1),SA(ib,2),'.k');
    plot([xh(1,:)],[xh(2,:)],'.b');
    plot([xn(1,:)],[xn(2,:)],'.r');
    xlim(Lmax*[-1 1]); ylim(Lmax*[-1 1]); axis square; drawnow; hold off
    S{q} = SA;
    P(1:3,q) = X;
    IB{q} = ib;
    if(mod(q,100)==0)
      save(sname,'NA_pos','HA_pos','P','S','IB','Lmax','kon','kcat','koff');
    end
    q = q + 1
  end
  
  % This loop takes a trial step and checks if any HAs bound to SA are displaced
  % outside of the binding radius. If so, the step is rejected and a new
  % trial step (dampened by a factor of 0.9 to prevent the simulation from
  % stalling when the virus is highly constrained) is taken:
  flags = 0; rounds = 1;
  Z = randn(3,1);
  while flags == 0;
    X1 = X(1:2) + M*Z(1:2);
    X1(3) = X(3) + mw*(Z(3));
    R = [cos(X1(3)) sin(X1(3)) ; -sin(X1(3)) cos(X1(3))];
    xh = R*HA_pos + diag(X1(1:2))*ones(size(HA_pos));
    dxb1 = ones(size(SA(ib,1)))*xh(1,:) - SA(ib,1)*ones(size(xh(1,:)));
    dyb1 = ones(size(SA(ib,2)))*xh(2,:) - SA(ib,2)*ones(size(xh(2,:)));
    drb1 = (sqrt(dxb1.^2 + dyb1.^2)) < b;
    temp = sum(sum(double(drb~=drb1)));
    if (temp == 0)
      flags = 1;
    end
    Z = (0.9^rounds)*randn(3,1); 
    rounds = rounds + 1;
  end
  X = X1;

  xs = SA(ib,:);
end
toc

t = 0:samp:N;
save(sname,'NA_pos','HA_pos','P','S','IB','Lmax','kon','kcat','koff','t')
