# Supplementary material for: Influenza A virus surface proteins are organized to help penetrate host mucus
Source: eLife. 2019 May 14;8:e43764. doi: 10.7554/eLife.43764 (PMC6516830; doi:10.7554/eLife.43764)
Supplement: Source code 1. — The folder ‘Immobile SA’ simulates the case where sialic acid is stationary on the surface, while the folder ‘Mobile SA’ simulates the case where sialic acid is able to freely diffuse (unless bound by the virus). The function run_simulations.m can be used to launch simulations in both folders. More information is contained in the documentation of each function. [file elife-43764-code1.zip › Simulations/Mobile SA/run_simulations.m]

function run_simulations
%==========================================================================
% run_simulations: runs and stores results from the function
% IAV_diffusion_mobile_SA
%==========================================================================

L = 250e-9;
for k = 1:10
  d0 = 1e-9; kcat = 100; koff = 1; N = 500000;
  sname = ['250nm_d1p0nm_kcat1_koff1_sim',num2str(k),'.mat']
  IAV_diffusion_mobile_SA(sname,L,d0,kcat,koff,N);
end
